# Supplementary material for: Evaluation of Long-Read RNA Sequencing Procedures for Novel Isoform Identification and Quantification in Human Whole Blood
Source: Genes (Basel). 2025 Sep 12;16(9):1075. doi: 10.3390/genes16091075 (PMC12469794; doi:10.3390/genes16091075)
Supplement: Supplementary file 1 [file genes-16-01075-s001.zip]

Archive with 1 entries (1 files):
- genes-3837191-supplementary.pdf
